# Supplementary material for: Expandable Interbody Cages in 1–3 Level Circumferential Lumbar Arthrodesis with 2-Year Follow up: A Retrospective Study
Source: Bioengineering (Basel). 2025 Oct 28;12(11):1169. doi: 10.3390/bioengineering12111169 (PMC12649532; doi:10.3390/bioengineering12111169)
Supplement: Supplementary file 1 [file bioengineering-12-01169-s001.zip]

Archive with 1 entries (1 files):
- bioengineering-3906608-supplementary.mp4
